# Supplementary material for: Single-Nucleotide Polymorphisms in the Thioredoxin Antioxidant System and Their Association with Diabetic Nephropathy in Slovenian Patients with Type 2 Diabetes—A Preliminary Study
Source: Int J Mol Sci. 2025 Feb 20;26(5):1832. doi: 10.3390/ijms26051832 (PMC11899783; doi:10.3390/ijms26051832)
Supplement: Supplementary file 1 [file ijms-26-01832-s001.zip]

Archive with 1 entries (1 files):
- ijms-3427678-supplementary.pdf
